# Supplementary material for: Sun Basking in Red Wood Ants Formica polyctena (Hymenoptera, Formicidae): Individual Behaviour and Temperature-Dependent Respiration Rates
Source: PLoS One. 2017 Jan 23;12(1):e0170570. doi: 10.1371/journal.pone.0170570 (PMC5256898; doi:10.1371/journal.pone.0170570)
Supplement: S1 Table — Data for each figure are depicted in a separate sheet. (XLSX) [file pone.0170570.s001.xlsx]

## Sheet: mortality
Mortality		(daily counts of mortality in all experiments - paired data for each day )
	day	sunners	nonsunners
experiment 1	1	1	0
	2	1	1
	3	2	5
	4	0	1
	5	0	1
	6	0	0
	7	2	0
	8	1	1
	9	0	0
	10	1	1
experiment 2	1	0	0
	2	0	0
	3	2	0
	4	6	4
	5	5	3
	6	3	0
	7	1	2
	8	0	2
	9	0	0
	10	7	6
experiment 3	1	1	0
	2	0	0
	3	2	0
	4	3	0
	5	0	1
	6	4	2
	7	3	2
	8	2	2
	9	2	1
	10	0	2

## Sheet: morfological data
HEAD WIDTH [mm] of individual workers				(only dead individuals were measured, results for all 3 experiments are pooled)
sun-basking ants	non-sun-basking ants
1.5	1.55
1.68	1.55
1.52	1.39
1.59	1.65
1.58	1.64
1.56	1.88
1.63	1.57
1.45	1.75
1.71	1.79
1.8	1.76
1.6	1.53
1.46	1.67
1.59	1.58
1.75	1.88
	1.68
	1.71
	1.41
	1.53
	1.27
	1.51
	1.66
	1.48
	1.72
	1.73
	1.31
	1.29
	1.57
	1.72
	1.39
	1.38
	1.55
	1.45
	1.57
	1.73
	1.56
	1.46
	1.56
	1.58
	1.52
	1.61
	1.77
	1.63
	1.81
	1.57
	1.42
	1.29
	1.57
	1.78
	1.51
	1.5
BODY MASS [mg] of individual workers				(separate results for ants in experiment 1 (color codes) and experiment 2 and 3 (paper tags))
Experiment 1			Experiment 2 and 3 (with paper tag)
sun-basking ants	non-sun-basking ants		sun-basking ants	non-sun-basking ants
0.01367	0.01331		0.01571	0.01329
0.01283	0.0127		0.01201	0.01224
0.01074	0.00869		0.00852	0.00999
0.01327	0.00835		0.01414	0.01074
0.01378	0.01107		0.00918	0.1134
0.00943	0.00758		0.01262	0.01258
0.00726	0.01239		0.00924	0.00722
0.01074	0.01458		0.01303	0.00973
0.0088	0.01222		0.00782	0.01007
0.00931	0.01878		0.01258	0.01404
0.01241	0.01501		0.01202	0.00993
0.01298	0.01364		0.00844	0.01077
0.01397	0.00902		0.00635	0.01031
0.01953	0.0141		0.00573	0.00624
0.01511	0.01506		0.00806	0.00992
0.00929	0.01204		0.01367	0.00779
	0.01179		0.01283	0.00872
	0.00832		0.01074	0.00916
	0.1076		0.01327	0.00869
	0.01075		0.01378	0.01331
	0.01423		0.00943	0.0127
	0.00984		0.00726	0.00869
	0.01324		0.01074	0.00835
	0.1252		0.0088	0.01107
	0.01185		0.00931	0.00758
	0.0152		0.01241	0.01239
	0.01049		0.01298	0.01458
	0.00863		0.01397	0.01222
	0.01251		0.01953	0.01878
	0.0113		0.01511	0.01501
	0.00923		0.00929	0.01364
	0.01689			0.00902
	0.01226			0.0141
	0.01689			0.01506
	0.01039			0.01204
	0.01272			0.01179
	0.00969			0.00832
				0.1076
				0.01075
				0.01423
				0.00984
				0.01324
				0.1252
				0.01185
				0.0152
				0.01049
				0.00863
				0.01251
				0.0113
				0.00923
				0.01689
				0.01226
				0.01689
				0.01039
				0.01272
				0.00969

## Sheet: daily results-Fig5
Results of the three sun-basking experiments			(total number of ants observed sun-basking for each day of the experiment, number of ants observed sun-basking on the previous days (repetitive visits) and temperature of hot spot and ant bodies)
	day in experiment	date	n sun basking ants	n previously observed	temperature of hot spot	temperature of ant bodies
Experiment 1	1	2014-03-03	7	0		na																použitá data
	2	2014-03-04	37	4		na																ntotal_visit
	3	2014-03-05	29	22	27	29.5																repeat.visit
	4	2014-03-06	34	26	22.9	26.6																av.t.sunspot
	5	2014-03-07	34	29	21.9	24.8																temp ant bodies
	6	2014-03-10	40	36	24.9	30.5
	7	2014-03-11	34	32	23.9	26.5
	8	2014-03-12	50	47	24.4	28.2
	9	2014-03-13	38	37	25.3	31.6
	10	2014-03-14	34	33	23.3	26.3
Experiment 2	1	2014-03-19	2	0	23.2	25.6
	2	2014-03-20	4	2	24.6	26.6
	3	2014-03-21	11	3	24.4	29.2
	4	2014-03-23	17	5	22.6	25.3
	5	2014-03-24	17	8	23.5	27
	6	2014-03-25	15	9	23.9	27.5
	7	2014-03-26	24	13	23.9	28.8
	8	2014-03-27	21	12	23.8	28.2
	9	2014-03-28	19	10	23.3	27.3
	10	2014-04-01	23	14	23.2	27.8
Experiment 3	1	2014-05-13	6	0	23.1	26.7
	2	2014-05-14	6	1	22.2	26.5
	3	2014-05-15	5	4	20.9	23.8
	4	2014-05-16	8	6	22.3	26.3
	5	2014-05-19	13	9	22.4	25.9
	6	2014-05-20	15	11	21.9	26.6
	7	2014-05-21	17	11	23.1	28.6
	8	2014-05-22	19	17	22.4	26.3
	9	2014-05-23	18	17	20.8	26
	10	2014-05-24	18	16	19.6	24.2

## Sheet: indivudual suntime-Fig6
Histogram of total time spent sun basking					(histogram based on individual results of experiment 2 - total sun basking time (hours:minutes), see data for Fig 6)
duration:	0	0:01-0:59	1:00-1:59	2:00-2:59	3:00-3:59	4:00-4:59	5:00-5:59	6:00-6:59	7:00-7:59	8:00-8:59	9:00-9:59	>10:00
					1
									1
									1
							1
					1
				1
			1
									1
			1
				1
		1
			1
			1
												1
					1
												1
			1
					1
								1
			1
												1
		1
									1
									1
			1
				1
				1
						1
			1
												1
							1
		1
			1
n_ants	67	3	9	4	4	1	2	1	5	0	0	4
Total.time		0 - 1	1 - 2	2 - 3	3 - 4	4 - 5	5 - 6	6 - 7	7 - 8	8 - 9	9 - 10	>10
n_ants	67	3	9	4	4	1	2	1	5	0	0	4

## Sheet: visit duration-Fig7
Individual results for each marked ant in experiment 2				(final results for individual ants (total sun basking time, total number of hot spot visits and dureation of 1 visit) based on video evaluation, format hours:minutes:seconds)
ID.num	ant symbol	status	total time in experiment	tot.nuber of visist	duration/1visit
52	"Black.dot"	frequent	7:07:43	139	0:03:04.626000
36	"empty"	frequent	7:41:19	75	0:06:09.053000
70	"koso4"	frequent	5:57:26	21	0:17:01.238000
100	"silver.thorax"	frequent	7:55:08	88	0:05:23.955000
56	ant "<<"	frequent	10:01:25	57	0:10:33.070000
47	ant "="	frequent	10:10:40	101	0:06:02.772000
9	ant "A"	frequent	6:52:16	46	0:08:57.739000
28	ant "c"	frequent	10:57:28	102	0:06:26.745000
32	ant "h"	frequent	7:43:00	62	0:07:28.065000
29	ant "I"	frequent	7:46:29	89	0:05:14.483000
22	ant "T"	frequent	10:57:01	33	0:19:54.576000
59	"vlnovka	frequent	5:20:12	63	00:05:05
26	ant "a"	regular	3:45:14	4	0:56:18.500000
1	ant "r"	regular	4:11:34	26	0:09:40.538000
2	ant "ryba"	regular	0:59:17	9	0:06:35.222000
81	ant "3B"	regular	1:53:33	32	0:03:32.906000
7	ant "7"	regular	3:55:01	28	0:08:23.607000
27	ant "b"	regular	01:44:15	1	01:44:15
12	ant "D"	regular	00:51:51	13	0:03:59.308000
16	ant "J"	regular	01:15:25	14	0:05:23.214000
19	ant "P"	regular	2:46:33	94	0:01:46.309000
35	ant "Q"	regular	2:38:11	51	0:03:06.098000
21	ant "v"	regular	0:40:53	5	0:08:10.600000
51	cernej.ctverec	regular	01:11:00	8	0:08:52.500000
95	ant "bila tecka"	regular	3:43:59	15	0:14:55.933000
18	ant "N"	regular	3:53:30	18	0:12:58.333000
71	ant "nike"	regular	2:02:41	43	0:02:51.186000
63	"omega"	regular	01:49:06	9	0:12:07.333000
68	"spermie"	regular	01:53:10	17	0:06:39.412000
96	zluta.tecka	regular	2:39:28	7	0:22:46.857000
53	"zid.hvezda"	regular	1:19:48	20	0:03:59
34	ant "o"	regular	1:21:32	29	0:02:48.690000
73	ant "+"	regular	01:53:10	17	0:06:39.412000

## Sheet: respiration 5-35-Fig8
Respiration [µl . hour-1] of individual workers at different temperatures						(temperature steps from from 5 to 35 oC; each measurement lasted 7 minutes)
test temperature	ant ID	date	active for (% of time)	mean respiration rate
5	1	2014-04-07	0	-
5	2	2014-04-07	85.2381	1.435-03
5	3	2014-04-07	0	1.214-03
5	4	2014-04-07	36.6667	3.171-03
5	5	2014-04-07	72.619	9.303-04
5	6	2014-04-07	0	1.692-03
5	7	2014-04-07	92.1429	1.135-02
5	8	2014-04-08	86.6667	8.194-04
5	9	2014-04-08	70.4762	1.129-03
5	10	2014-04-08	0	9.469-04
5	11	2014-04-07	45.9524	4.336-03
5	12	2014-04-07	24.2857	2.625-03
5	13	2014-04-07	21.6667	1.067-03
5	14	2014-04-07	0	2.856-04
5	15	2014-04-07	0	-
5	16	2014-04-07	10.2381	1.646-03
5	17	2014-04-07	15	1.427-03
5	18	2014-04-07	69.7619	2.223-03
10	1	2014-04-15	32.1429	3.344-03
10	2	2014-04-15	90.7143	3.796-03
10	3	2014-04-15	87.619	4.509-03
10	4	2014-04-15	21.4286	2.443-03
10	5	2014-04-15	0	1.655-03
10	6	2014-04-15	93.0952	2.657-03
10	7	2014-04-15	80.9524	2.896-03
10	8	2014-04-15	92.8571	4.107-03
10	9	2014-04-15	62.381	2.615-03
10	10	2014-04-16	37.8571	1.493-03
10	11	2014-04-16	0	2.941-03
10	12	2014-04-16	90	3.958-03
20	1	2014-04-22	36.4286	5.226-03
20	2	2014-04-22	69.5238	1.076-02
20	3	2014-04-22	29.7619	6.133-03
20	4	2014-04-22	98.0952	7.930-03
20	5	2014-04-22	96.1905	7.860-03
20	6	2014-04-22	16.6667	5.191-03
20	7	2014-04-23	3.80952	7.392-03
20	8	2014-04-23	100	1.344-02
20	9	2014-04-23	79.2857	1.0481-02
20	10	2014-04-23	74.2857	7.950-03
20	11	2014-04-23	0	5.1304-03
20	12	2014-04-23	4.7619	2.776-03
30	1	2014-04-29	80	2.0005-02
30	2	2014-04-29	97.7083	2.30518-02
30	3	2014-04-29	97.1429	1.8417-02
30	4	2014-04-29	88.3333	2.1156-02
30	5	2014-04-29	100	1.2333-02
30	6	2014-04-29	92.1429	1.3095-02
30	7	2014-04-30	0	6.8219-03
30	8	2014-04-30	0	9.9609-03
30	9	2014-04-30	1.42857	1.0850-02
30	10	2014-04-30	70.2381	1.762-02
30	11	2014-04-30	62.619	9.153-03
30	12	2014-04-30	1.90476	6.7674-03
35	1	2014-05-02	93.3333	2.7188-02
35	2	2014-05-02	98.8095	2.9237-02
35	3	2014-05-02	71.9048	2.4397-02
35	4	2014-05-02	96.4286	3.4826-02
35	5	2014-05-02	97.1429	3.1420-02
35	6	2014-05-02	72.8571	2.4189-02
35	7	2014-05-02	92.8571	2.2133-02
35	8	2014-05-02	99.5238	2.3312-02
35	9	2014-05-02	96.6667	1.8119-02

## Sheet: respiration-Fig9
Respiration [µl . hour-1] before and after sun basking				(comparism of worker´s respiration before and 2 days after sun basking (non paired data), all measurement done at 10oC)
BEFORE	AFTER
unknown status	sun-basking ants	non-sun-basking ants
0.0133	0.006299	0.00429
0.002913	0.004495	0.005117
0.003336	0.005331	0.002159
0.00386	0.004256	0.003568
0.002356	0.001602	0.003594
0.003078	0.005039	0.007056
0.00388	0.00478	0.01047
0.00683	0.004938	0.00383
0.00377	0.005418	0.003495
0.005097	0.004168	0.00648
0.005035	0.004201	0.00465
0.00321	0.005007	0.004955
0.001971	0.003579	0.003905
0.00561	0.004789	0.00428
0.002406	0.005099	0.00402
0.004567	0.003786	0.001555
0.0043	0.005072	0.003827
0.004037	0.004627	0.005976
0.00992	0.006191	0.004015
0.002981	0.0028716	0.002294
0.004522	0.003475	0.002653
0.004434	0.003453	0.002194
0.00551	0.003795	0.0035923
0.002741	0.00392	0.0029368
0.004004	0.004446	0.00346
0.00235		0.003314
0.005692		0.001395
0.003186
0.007697
0.0023759

## Sheet: data for regression
Data used in multiple regression		model fitted with formula “response variable ~ calendar date + day order in experiment (1 – 10) + average temperature of the hot spot + maximal temperature reached in the ant cluster + air temperature in the thermostatic box + number of ants present the same day on the hot spot + number of ants present the previous day on the hot spot”.
	number of ants on hotspot	number of visits to hotspot	duration of 1 visit to hotspot	date	day order exp.	air temperature	ant bodies temperature	hotspot temperature	n. ants present day before
Experiment 1	7	108	0:02:44.500000	3.3.	1	10		24	0
	37	720	0:01:56.267000	4.3.	2	12.3		22	7
	29	499	0:02:07.715000	5.3.	3	12.2	29.5	27	37
	34	505	0:04:57.634000	6.3.	4	9.66	26.6	22.9	29
	34	471	0:03:18.338000	7.3.	5	9.57	24.8	21.9	34
	40	357	0:06:22.199000	10.3.	6	10.23	30.5	24.9	34
	34	544	0:04:51.075000	11.3.	7	9.47	26.5	23.9	40
	50	508	0:04:43.047000	12.3.	8	9.94	28.2	24.4	34
	38	327	0:07:32.535000	13.3.	9	10.1	31.6	25.3	50
	34	394	0:05:39.277000	14.3.	10	10	26.3	23.3	38
Experiment 2	2	54	0:02:58.815000	19.03.	1	9.8	25.6	23.2	0
	4	50	0:04:45.520000	20.03.	2	9.6	26.6	24.6	2
	11	93	0:04:27.839000	21.03.	3	9.65	29.2	24.4	4
	17	277	0:03:01.054000	23.03.	4	9.81	25.3	22.6	11
	17	160	0:03:46.350000	24.03.	5	9.3	27	23.5	17
	15	90	0:08:58.789000	25.03.	6	8.8	27.5	23.9	17
	24	76	0:19:59.632000	26.03.	7	8.36	28.8	23.9	15
	21	161	0:07:01.503000	27.03.	8	9.4	28.2	23.8	24
	19	95	0:08:38.105000	28.03.	9	8.36	27.3	23.3	21
	23	272	0:07:18.625000	01.04.	10	9.6	27.8	23.2	19
Experiment 3	6	NA	NA	13.5.	1	12.4	26.7	23.1	0
	6			14.5.	2	11.3	26.5	22.2	6
	5			2014-05-15	3	9.14	23.8	20.9	6
	8			16.5.	4	9.47	26.3	22.3	5
	13			19.5.	5	10.58	25.9	22.4	8
	15			20.5.	6	11.34	26.6	21.9	13
	17			21.5.	7	10.92	28.6	23.1	15
	19			22.5.	8	10.5	26.3	22.4	17
	18			23.5.	9	10.57	26	20.8	19
	18			24.5.	10	9.95	24.2	19.6	18
